# Supplementary material for: In Situ Differential Analysis of α- and β-Glycosidase Activities in Lysosomes After Internalization Using Glucosylcerebroside-Based Liposomes
Source: Int J Mol Sci. 2026 Mar 18;27(6):2749. doi: 10.3390/ijms27062749 (PMC13027016; doi:10.3390/ijms27062749)
Supplement: Supplementary file 1 [file ijms-27-02749-s001.zip]

Archive with 1 entries (1 files):
- ijms-4176117-supplementary.pdf
